# Supplementary material for: Bivariate One Strain Many Compounds Designs Expand the Secondary Metabolite Production Space in Corallococcus coralloides
Source: Microorganisms. 2023 Oct 20;11(10):2592. doi: 10.3390/microorganisms11102592 (PMC10609524; doi:10.3390/microorganisms11102592)
Supplement: Supplementary file 1 [file microorganisms-11-02592-s001.zip]

Archive with 1 entries (1 files):
- microorganisms-2650990-supplementary.pdf
